# Supplementary material for: Sodium‐glucose co‐transporter 2 inhibitors and obesity‐associated cancers in people with type 2 diabetes: A real‐world observational study
Source: Diabetes Obes Metab. 2026 Feb 26;28(5):3807–18. doi: 10.1111/dom.70562 (PMC13071211; doi:10.1111/dom.70562)
Supplement: Supplementary file 2 — Data S2 Supporting information. [file DOM-28-3807-s001.xlsx]

## Sheet: Content
This supplementary file accompanies the manuscript: "Sodium-Glucose Co-Transporter-2 Inhibitors and Obesity-Associated Cancers in People with Type 2 Diabetes: A Real-World Observational Study"
Contents
Sheet	Description
fu_Analysis 1	Follow up time, analysis excluding individuals with GLP-1 RA or tirzepatide use following SGLT-2i/DPP-4i initiation
b_Analysis 1	Baseline characteristics, analysis excluding individuals with GLP-1 RA or tirzepatide use following SGLT-2i/DPP-4i initiation
fu_Analysis 2	Follow up time, restricted to individuals with repeated SGLT-2i or DPP-4i use at least six months after initial initiation
b_Analysis 2	Baseline characteristics, analysis excluding individuals with GLP-1 RA or tirzepatide use following SGLT-2i/DPP-4i initiation

## Sheet: fu_Analysis 1
Cohort	Cohort Name	Mean Follow-up (Days)	Standard Deviation	Median Follow-up (Days)	Interquartile Range
1	SGLT2i General Sensitivity one	1066.18	840.033	907	1120
2	DPP4i General Sensitivity one	1115.56	919.669	937	1302

## Sheet: b_Analysis 1
Characteristic ID	Characteristic Name	Category	SGLT-2i Before: Patient Count	SGLT-2i Before: % of Cohort	SGLT-2i Before: Mean	SGLT-2i Before: SD	SGLT-2i Before: Min	SGLT-2i Before: Max	DPP-4i Before: Patient Count	DPP-4i Before: % of Cohort	DPP-4i Before: Mean	DPP-4i Before: SD	DPP-4i Before: Min	DPP-4i Before: Max	Before: p-Value	Before: Standardized Mean Difference	SGLT-2i After: Patient Count	SGLT-2i After: % of Cohort	SGLT-2i After: Mean	SGLT-2i After: SD	SGLT-2i After: Min	SGLT-2i After: Max	DPP-4i After: Patient Count	DPP-4i After: % of Cohort	DPP-4i After: Mean	DPP-4i After: SD	DPP-4i After: Min	DPP-4i After: Max	After: p-Value	After: Standardized Mean Difference
AI	Age at Index		144356	1	64.4688	12.6025	13	90	113439	1	65.1317	13.1888	12	90	1.45639e-38	0.051395	62362	1	65.3376	12.2625	13	90	62362	1	65.4203	14.1453	14	90	0.270167	0.00624462
Age	Current Age		144356	1	67.3224	12.3757	16	90	113439	1	71.7605	12.8969	16	90	0	0.351141	62362	1	69.4033	11.7437	16	90	62362	1	69.4929	13.6703	16	90	0.214456	0.00703025
2186-05-01	Not Hispanic or Latino		105321	0.72959					87627	0.77246					0	0.0992552	45978	0.73728					45931	0.73652					0.762466	0.00171164
2106-03-01	White		86655	0.60029					60458	0.53296					0	0.136188	34477	0.55285					34497	0.55317					0.909314	0.000645052
M	Male		86881	0.60185					57284	0.50498					0	0.195799	33415	0.53582					33316	0.53424					0.574096	0.00318284
F	Female		57385	0.39752					56106	0.49459					0	0.196212	28913	0.46363					29011	0.4652					0.57794	0.00315093
2054-05-01	Black or African American		30237	0.20946					23399	0.20627					0.0474962	0.0078661	12918	0.20715					12940	0.2075					0.877873	0.000870225
UN	Unknown Ethnicity		26909	0.18641					17762	0.15658					0	0.0791987	11231	0.18009					11359	0.18215					0.346647	0.00532964
2028-09-01	Asian		11695	0.08101					16371	0.14432					0	0.201213	7344	0.11776					7205	0.11554					0.220155	0.00694367
2135-02-01	Hispanic or Latino		12126	0.084					8050	0.07096					2.04553e-34	0.048779	5153	0.08263					5072	0.08133					0.403132	0.0047346
UNK	Unknown Race		7272	0.05038					7285	0.06422					0	0.0595939	4095	0.06566					4165	0.06679					0.42542	0.00451381
2131-01-01	Other Race		6095	0.04222					3793	0.03344					9.38326e-31	0.0460621	2526	0.04051					2532	0.0406					0.931364	0.00048776
2076-08-01	Native Hawaiian or Other Pacific Islander		1401	0.00971					1571	0.01385					1.33018e-22	0.0384168	646	0.01036					661	0.0106					0.676605	0.00236209
1002-5	American Indian or Alaska Native		1001	0.00693					562	0.00495					1.28815e-10	0.0257607	356	0.00571					362	0.0058					0.822317	0.00127174
UN	Unknown Gender		90	0.00062					49	0.00043					0.037599	0.00833894	34	0.00055					35	0.00056					0.904151	0.000681947
9083	BMI		144243	0.99922	31.6125	7.24719	0.25	70	113364	0.99934	30.8921	7.29547	0.27	70	0	0.0990704	62314	0.99923	31.0203	7.2141	1	70	62323	0.99937	30.8528	7.20252	0.27	69.9076	4.07834e-05	0.0232447
9083	BMI	At most 25 kg/m2	29813	0.20652					28220	0.24877					0	0.100874	15237	0.24433					15136	0.24271					0.50521	0.00377342
9083	BMI	25-30 kg/m2	58054	0.40216					45805	0.40379					0.403203	0.00331653	25499	0.40889					25419	0.4076					0.644888	0.00260999
9083	BMI	30-35 kg/m2	53775	0.37252					38603	0.3403					0	0.0673102	21508	0.34489					21636	0.34694					0.446083	0.00431508
9083	BMI	35-40 kg/m2	31717	0.21971					22104	0.19485					0	0.0613573	12176	0.19525					12271	0.19677					0.498014	0.00383743
9083	BMI	40-45 kg/m2	15805	0.10949					10931	0.09636					1.97658e-27	0.0432082	5973	0.09578					5972	0.09576					0.992323	5.44908e-05
9083	BMI	45-50 kg/m2	7195	0.04984					4995	0.04403					5.25217e-12	0.0274705	2738	0.0439					2715	0.04354					0.750101	0.00180374
9083	BMI	50-55 kg/m2	3284	0.02275					2167	0.0191					1.67796e-10	0.0254779	1189	0.01907					1173	0.01881					0.739604	0.00188229
9083	BMI	At least 55 kg/m2	2196	0.01521					1505	0.01327					3.76081e-05	0.0164201	798	0.0128					780	0.01251					0.648376	0.00258249
9037	Hemoglobin A1c/Hemoglobin.total in Blood		143972	0.99734	7.83406	1.8908	0	21.7	113217	0.99804	8.05924	1.93052	0	21.1	0	0.11785	62198	0.99737	7.99546	1.89992	0	20.1	62204	0.99747	8.05072	1.94556	0	21.1	4.02882e-07	0.028737
9037	Hemoglobin A1c/Hemoglobin.total in Blood	0-6.5 %	46700	0.32351					30712	0.27074					0	0.115666	17318	0.2777					17341	0.27807					0.884408	0.000823326
9037	Hemoglobin A1c/Hemoglobin.total in Blood	6.5-7.5 %	60864	0.42162					49687	0.43801					7.26566e-17	0.0330962	26853	0.4306					26668	0.42763					0.289889	0.00599366
9037	Hemoglobin A1c/Hemoglobin.total in Blood	7.5-8.5 %	41117	0.28483					36970	0.3259					0	0.0892656	19554	0.31356					19458	0.31202					0.557668	0.00332034
9037	Hemoglobin A1c/Hemoglobin.total in Blood	8.5-9.5 %	23099	0.16001					21269	0.18749					0	0.0725705	11139	0.17862					11098	0.17796					0.761654	0.00171768
9037	Hemoglobin A1c/Hemoglobin.total in Blood	9.5-10.5 %	13447	0.09315					12367	0.10902					1.71341e-40	0.0526563	6578	0.10548					6555	0.10511					0.831966	0.0012016
9037	Hemoglobin A1c/Hemoglobin.total in Blood	10.5-11.5 %	8626	0.05976					7692	0.06781					7.77524e-17	0.0329568	4106	0.06584					4172	0.0669					0.452805	0.00425158
9037	Hemoglobin A1c/Hemoglobin.total in Blood	At least 11.5 %	11357	0.07867					10085	0.0889					1.00275e-20	0.0369243	5417	0.08686					5469	0.0877					0.601896	0.00295431
I10-I1A	Hypertensive diseases		118409	0.82026					88349	0.77882					0	0.103632	49233	0.78947					49221	0.78928					0.933588	0.000471916
I20-I25	Ischemic heart diseases		54278	0.376					28851	0.25433					0	0.264167	17878	0.28668					17989	0.28846					0.487436	0.00393243
E11.2	Type 2 diabetes mellitus with kidney complications		34713	0.24047					22045	0.19433					0	0.112023	13964	0.22392					14046	0.22523					0.577937	0.00315096
Z87.891	Personal history of nicotine dependence		28267	0.19581					14104	0.12433					0	0.195884	9597	0.15389					9606	0.15404					0.943708	0.00039987
E11.4	Type 2 diabetes mellitus with neurological complications		21398	0.14823					14629	0.12896					1.4e-44	0.0557968	9049	0.1451					9175	0.14712					0.312465	0.00572013
I60-I69	Cerebrovascular diseases		18090	0.12532					13845	0.12205					0.0124353	0.00992431	7637	0.12246					7730	0.12395					0.423017	0.00453729
F17	Nicotine dependence		20745	0.14371					10947	0.0965					0	0.145596	6896	0.11058					7005	0.11233					0.32671	0.00555418
I70	Atherosclerosis		9938	0.06884					5985	0.05276					0	0.067345	3827	0.06137					3822	0.06129					0.952946	0.000334169
I73.9	Peripheral vascular disease, unspecified		9753	0.06756					6152	0.05423					2.7e-44	0.0557642	3589	0.05755					3640	0.05837					0.536568	0.00349987
E11.3	Type 2 diabetes mellitus with ophthalmic complications		7471	0.05175					5834	0.05143					0.710801	0.00147141	3430	0.055					3358	0.05385					0.368814	0.00508944
Z55-Z65	Persons with potential health hazards related to socioeconomic and psychosocial circumstances		6987	0.0484					2938	0.0259					0	0.119186	2272	0.03643					2212	0.03547					0.361466	0.00516803
F10	Alcohol related disorders		5619	0.03892					2599	0.02291					0	0.0926125	1770	0.02838					1748	0.02803					0.706724	0.0021308
F10.2	Alcohol dependence		2160	0.01496					1174	0.01035					7.64825e-25	0.0412829	806	0.01292					770	0.01235					0.361447	0.00516823
C10	LIPID MODIFYING AGENTS		102595	0.71071					75033	0.66144					0	0.106313	42127	0.67552					42097	0.67504					0.856049	0.00102732
6809	metformin		68457	0.47422					64562	0.56913					0	0.190863	33761	0.54137					33648	0.53956					0.520849	0.00363593
HS501	INSULIN		60214	0.41712					49797	0.43898					8.34427e-29	0.0441794	26701	0.42816					27014	0.43318					0.0734792	0.0101362
A10BB	Sulfonylureas		22534	0.1561					32690	0.28817					0	0.321811	13632	0.21859					13611	0.21826					0.885567	0.000815008
C02	ANTIHYPERTENSIVES		25639	0.17761					21061	0.18566					1.38154e-07	0.0208801	11062	0.17738					11034	0.17693					0.835498	0.00117598
42347	bupropion		4133	0.02863					2668	0.02352					9.12309e-16	0.0320788	1578	0.0253					1552	0.02489					0.637874	0.00266548
38404	topiramate		1265	0.00876					944	0.00832					0.227433	0.00479637	533	0.00855					581	0.00932					0.148571	0.00818098
7243	naltrexone		393	0.00272					128	0.00113					3.68645e-19	0.0363697	136	0.00218					102	0.00164					0.0273841	0.0124931
8152	phentermine		172	0.00119					146	0.00129					0.492715	0.00271554	95	0.00152					61	0.00098					0.00645194	0.0154261
37925	orlistat		11	8e-05					16	0.00014					0.11026	0.00622212	10	0.00016					10	0.00016					1	0
A10BJ	Glucagon-like peptide-1 (GLP-1) analogues		0	0					0	0							0	0					0	0
2601723	tirzepatide		0	0					0	0							0	0					0	0

## Sheet: fu_Analysis 2
Cohort	Cohort Name	Mean Follow-up (Days)	Standard Deviation	Median Follow-up (Days)	Interquartile Range
1	SGLT2i General Sensitivity two	1709.04	903.981	1577	1319
2	DPP4i General Sensitivity two	1753.35	933.368	1662	1347

## Sheet: b_Analysis 2
Characteristic ID	Characteristic Name	Category	SGLT-2i Before: Patient Count	SGLT-2i Before: % of Cohort	SGLT-2i Before: Mean	SGLT-2i Before: SD	SGLT-2i Before: Min	SGLT-2i Before: Max	DPP-4i Before: Patient Count	DPP-4i Before: % of Cohort	DPP-4i Before: Mean	DPP-4i Before: SD	DPP-4i Before: Min	DPP-4i Before: Max	Before: p-Value	Before: Standardized Mean Difference	SGLT-2i After: Patient Count	SGLT-2i After: % of Cohort	SGLT-2i After: Mean	SGLT-2i After: SD	SGLT-2i After: Min	SGLT-2i After: Max	DPP-4i After: Patient Count	DPP-4i After: % of Cohort	DPP-4i After: Mean	DPP-4i After: SD	DPP-4i After: Min	DPP-4i After: Max	After: p-Value	After: Standardized Mean Difference
AI	Age at Index		97524	1	61.2545	12.2811	13	90	83156	1	61.8694	12.8776	12	90	3.30988e-25	0.0488741	44887	1	61.7848	11.8534	15	90	44887	1	61.8691	13.85	13	90	0.32722	0.00653978
Age	Current Age		97524	1	65.3679	11.9516	16	90	83156	1	69.7371	12.5911	16	90	0	0.35593	44887	1	67.2254	11.2582	16	90	44887	1	67.3183	13.2674	16	90	0.257768	0.00755409
2186-05-01	Not Hispanic or Latino		70944	0.72745					64746	0.77861					0	0.118835	33251	0.74077					33112	0.73767					0.290687	0.00705301
2106-03-01	White		59943	0.61465					46451	0.5586					0	0.114002	26093	0.5813					26048	0.5803					0.76084	0.00203174
M	Male		58810	0.60303					41242	0.49596					0	0.216457	23893	0.53229					23859	0.53153					0.820101	0.00151801
F	Female		38666	0.39648					41889	0.50374					0	0.216866	20968	0.46713					21008	0.46802					0.789034	0.00178601
2054-05-01	Black or African American		19278	0.19767					16925	0.20353					0.00192936	0.0146306	8803	0.19611					8889	0.19803					0.470566	0.00481646
UN	Unknown Ethnicity		18332	0.18797					12634	0.15193					0	0.0960738	8064	0.17965					8154	0.18166					0.434952	0.00521154
2028-09-01	Asian		7955	0.08157					11423	0.13737					0	0.17943	5072	0.11299					4982	0.11099					0.340844	0.00635802
2135-02-01	Hispanic or Latino		8248	0.08457					5776	0.06946					5.26921e-33	0.0567115	3572	0.07958					3621	0.08067					0.546916	0.00402098
UNK	Unknown Race		4733	0.04853					4722	0.05678					4.10339e-15	0.0369581	2663	0.05933					2684	0.05979					0.767122	0.00197676
2131-01-01	Other Race		3983	0.04084					2396	0.02881					2.28e-43	0.065639	1629	0.03629					1613	0.03593					0.774709	0.00191054
2076-08-01	Native Hawaiian or Other Pacific Islander		990	0.01015					877	0.01055					0.407824	0.00390405	407	0.00907					429	0.00956					0.444597	0.00510279
1002-5	American Indian or Alaska Native		642	0.00658					362	0.00435					2.08771e-10	0.0302394	220	0.0049					242	0.00539					0.304808	0.00684982
UN	Unknown Gender		48	0.00049					25	0.0003					0.0434547	0.00962259	26	0.00058					20	0.00045					0.376222	0.00590664
9083	BMI		97457	0.99931	33.0964	7.43998	1	70	83108	0.99942	32.3036	7.48237	0.27	70	0	0.106255	44860	0.9994	32.6701	7.4236	12.8	70	44857	0.99933	32.4344	7.48216	1.95	69.97	2.17304e-06	0.0316293
9083	BMI	At most 25 kg/m2	14207	0.14568					15087	0.18143					0	0.0967771	7686	0.17123					7728	0.17217					0.710113	0.00248115
9083	BMI	25-30 kg/m2	33978	0.34841					29849	0.35895					2.95299e-06	0.0220575	16051	0.35759					16016	0.35681					0.8074	0.00162725
9083	BMI	30-35 kg/m2	37204	0.38149					29159	0.35065					7.947e-42	0.0640343	16157	0.35995					15986	0.35614					0.233881	0.00794618
9083	BMI	35-40 kg/m2	24996	0.25631					18791	0.22597					0	0.0709541	10472	0.2333					10515	0.23425					0.734542	0.00226345
9083	BMI	40-45 kg/m2	13404	0.13744					10140	0.12194					1.72327e-22	0.046159	5619	0.12518					5668	0.12627					0.621823	0.0032926
9083	BMI	45-50 kg/m2	6366	0.06528					4695	0.05646					6.64236e-15	0.03688	2621	0.05839					2680	0.05971					0.403498	0.0055763
9083	BMI	50-55 kg/m2	2983	0.03059					2132	0.02564					2.5918e-10	0.0299424	1184	0.02638					1199	0.02671					0.755468	0.00207886
9083	BMI	At least 55 kg/m2	1826	0.01872					1297	0.0156					3.73175e-07	0.0240753	716	0.01595					711	0.01584					0.893857	0.000890619
9037	Hemoglobin A1c/Hemoglobin.total in Blood		97322	0.99793	8.15038	1.9033	0	21.7	83031	0.9985	8.21884	1.84274	0	20.6	1.12316e-14	0.0365424	44802	0.99811	8.25338	1.87403	0	19.8	44794	0.99793	8.26648	1.88303	0	20.6	0.296704	0.00697255
9037	Hemoglobin A1c/Hemoglobin.total in Blood	0-6.5 %	25260	0.25901					18979	0.22823					0	0.0717484	10010	0.223					10064	0.22421					0.665342	0.00288729
9037	Hemoglobin A1c/Hemoglobin.total in Blood	6.5-7.5 %	41637	0.42694					38412	0.46193					0	0.0704516	19859	0.44242					19876	0.4428					0.909055	0.000762497
9037	Hemoglobin A1c/Hemoglobin.total in Blood	7.5-8.5 %	33034	0.33873					31583	0.3798					0	0.0856947	16515	0.36792					16483	0.36721					0.824693	0.00147861
9037	Hemoglobin A1c/Hemoglobin.total in Blood	8.5-9.5 %	19895	0.204					18631	0.22405					3.40622e-25	0.0488943	9917	0.22093					9941	0.22147					0.846968	0.00128821
9037	Hemoglobin A1c/Hemoglobin.total in Blood	9.5-10.5 %	11819	0.12119					10530	0.12663					0.000465546	0.0165078	5728	0.12761					5677	0.12647					0.609265	0.00341178
9037	Hemoglobin A1c/Hemoglobin.total in Blood	10.5-11.5 %	7600	0.07793					6520	0.07841					0.706355	0.00177813	3695	0.08232					3619	0.08062					0.353805	0.00618937
9037	Hemoglobin A1c/Hemoglobin.total in Blood	At least 11.5 %	9217	0.09451					7574	0.09108					0.0123636	0.0118158	4352	0.09695					4326	0.09638					0.769021	0.00196017
I10-I1A	Hypertensive diseases		78175	0.8016					63600	0.76483					0	0.0893243	34645	0.77183					34645	0.77183					1	0
I20-I25	Ischemic heart diseases		29616	0.30368					15401	0.18521					0	0.278332	9600	0.21387					9694	0.21596					0.445008	0.00509818
E11.2	Type 2 diabetes mellitus with kidney complications		19393	0.19885					12380	0.14888					0	0.132155	7730	0.17221					7854	0.17497					0.274543	0.00729361
E11.4	Type 2 diabetes mellitus with neurological complications		13602	0.13947					9393	0.11296					0	0.0799122	5838	0.13006					5933	0.13218					0.347541	0.00627037
Z87.891	Personal history of nicotine dependence		16121	0.1653					7563	0.09095					0	0.223851	5471	0.12188					5548	0.1236					0.433528	0.00522772
F17	Nicotine dependence		12398	0.12713					6970	0.08382					0	0.14135	4375	0.09747					4469	0.09956					0.292457	0.00702719
I60-I69	Cerebrovascular diseases		8737	0.08959					6481	0.07794					6.26247e-19	0.0420635	3656	0.08145					3628	0.08083					0.73216	0.00228456
E11.3	Type 2 diabetes mellitus with ophthalmic complications		5130	0.0526					3932	0.04728					2.44646e-07	0.0244147	2268	0.05053					2320	0.05169					0.430637	0.00526065
I73.9	Peripheral vascular disease, unspecified		4992	0.05119					3145	0.03782					1.872e-42	0.0648554	1867	0.04159					1905	0.04244					0.52729	0.00421963
I70	Atherosclerosis		4846	0.04969					2786	0.0335					0	0.0811373	1817	0.04048					1818	0.0405					0.98649	0.000113026
Z55-Z65	Persons with potential health hazards related to socioeconomic and psychosocial circumstances		3037	0.03114					1302	0.01566					0	0.102562	966	0.02152					948	0.02112					0.677489	0.00277611
F10	Alcohol related disorders		2981	0.03057					1303	0.01567					0	0.0992545	907	0.02021					904	0.02014					0.943225	0.000475381
F10.2	Alcohol dependence		1176	0.01206					543	0.00653					1.5981e-33	0.0576398	373	0.00831					388	0.00864					0.585018	0.00364505
C10	LIPID MODIFYING AGENTS		67451	0.69163					54294	0.65292					0	0.082556	29555	0.65843					29506	0.65734					0.730309	0.00230099
6809	metformin		56670	0.58109					55617	0.66883					0	0.181979	28869	0.64315					28795	0.6415					0.606365	0.00343946
HS501	INSULIN		32960	0.33797					24723	0.29731					0	0.0874182	13800	0.30744					13926	0.31025					0.362715	0.00607568
A10BB	Sulfonylureas		19637	0.20136					28018	0.33693					0	0.309323	12098	0.26952					11948	0.26618					0.258266	0.00754619
C02	ANTIHYPERTENSIVES		12299	0.12611					9753	0.11729					1.11081e-08	0.0270014	4950	0.11028					5084	0.11326					0.155782	0.00947468
42347	bupropion		3224	0.03306					2245	0.027					6.62877e-14	0.0355202	1391	0.03099					1298	0.02892					0.0686188	0.012155
38404	topiramate		980	0.01005					782	0.0094					0.164494	0.00657009	424	0.00945					500	0.01114					0.0119647	0.0167762
8152	phentermine		251	0.00257					199	0.00239					0.44262	0.00362922	156	0.00348					92	0.00205					4.7088e-05	0.0271675
7243	naltrexone		274	0.00281					94	0.00113					3.00595e-15	0.0378762	100	0.00223					75	0.00167					0.0585354	0.0126272
37925	orlistat		13	0.00013					20	0.00024					0.0927945	0.00784283	10	0.00022					10	0.00022					1	0
A10BJ	Glucagon-like peptide-1 (GLP-1) analogues		0	0					0	0							0	0					0	0
2601723	tirzepatide		0	0					0	0							0	0					0	0
